# Supplementary material for: Genome Regulation and Gene Interaction Networks Inferred From Muscle Transcriptome Underlying Feed Efficiency in Pigs
Source: Front Genet. 2020 Jun 23;11:650. doi: 10.3389/fgene.2020.00650 (PMC7324801; doi:10.3389/fgene.2020.00650)
Supplement: Supplementary file 6 [file Data_Sheet_4.XLSX]

## Sheet: Ark1
Rank	Gene name red module	Connectivity Withing Red module	Gene name turqouise module	Connectivity Withing turqouise module
1	NDUFS8	8.44	UBR2	274.90
2	NDUFS7	8.09	MTREX	265.88
3	COX6B1	8.05	PICALM	254.73
4	NDUFA10	7.73	SART3	245.46
5	ATP5MC1	7.06	RAB3GAP1	245.25
6	NDUFB8	7.03	TRMT1L	240.80
7	NDUFA11	6.86	HNRNPR	238.90
8	MICOS13	6.77	TRAPPC8	238.47
9	NDUFA13	6.43	CTNNB1	236.52
10	NDUFS3	6.42	CHM	234.45
